# Supplementary material for: Validity of current surgical strategies for aneurysmal progression in post-subacute Stanford type B aortic dissection: a propensity score–matched comparative analysis
Source: Front Cardiovasc Med. 2026 Jan 9;12:1696381. doi: 10.3389/fcvm.2025.1696381 (PMC12827528; doi:10.3389/fcvm.2025.1696381)
Supplement: Supplementary file 1 [file Datasheet1.xlsx]

## Sheet: table1
		table.1. Baseline characteristics of patients with and without rapid aortic enlargement
		Characteristics	Before Propensity Score Matching
			BMT (Group B) (n=236)	Aortic enlargement (Group E) (n=88)	P Value
		Age, y, Mean ± SD	70.1 ± 12.7	70.1 ±10.2	0.98
		Male, %	71 (168 of 236)	70 (62 of 88)	0.89
		Height, cm , Mean ± SD	161.4 ± 9.6	160.7 ± 9.1	0.57
		Weight, kg, Mean ± SD	62.6 ± 14.9	60.0 ± 12.8	0.15
		BMI (kg/m2), Mean ± SD	23.9 ± 4.4	23.2 ± 3.9	0.22
		COPD, %	38 (90 of 236)	43 (38 of 88)	0.44
		HTN, %	98 (231 of 236)	98 (86 of 88)	1
		Diabetes Mellitus, %	8.9 (21 of 236)	5.7 (5 of 88)	0.49
		History of stroke, %	7.6 (18 of 236)	5.7 (5 of 88)	0.63
		Renal insufficiency, %	14.0 (33 of 236)	10.2 (9 of 88)	0.46
		Coronary artery disease, %	4.7 (11 of 236)	3.4 (3 of 88)	0.77
		Hyperlipidemia, %	31 (72 of 236)	35 (31 of 88)	0.42
		Follow up period, months , Mean ± SD	68 ± 52	57 ± 55	0.09
		Acute course of disease
		Delirium, %	45.5 (105 of 231)	46.5 (40 of 88)	0.9
		Delirium onset, day %	2.3 (2.0-2.7)	2.6 (2.1-3.2)	0.31
		NPPV required, %	26 (61 of 231)	24 (21 of 86)	0.77
		Tracheal Intubation, %	8 (19 of 231)	7 (6 of 86)	0.818
		Positive pressure ventilation required (NPPV or mechanical ventilation), %	29 (68 of 231)	27 (23 of 85)	0.779
		ICU + HCU stay, day Mean ± SD	6.2 ± 4.5	6.1 ± 4.7	0.83
		Medication at discharge from the hospital
		Beta blockers n,%	82 (189 of 231)	74 (56 of 76)	0.139
		Angiotensin converting enzyme inhibitors ,%	16 (36 of 231)	24 (18 of 76)	0.119
		Angiotensin II receptor blockers,%	65 (150 of 230)	50 (38 of 76)	0.02
		Calcium channel blockers,%	81 (186 of 231)	75 (57 of 76)	0.329
		alpha blockers, %	31 (71 of 231)	24 (18 of 76)	0.31
		Thiazide	4 (9 of 231)	5 (4 of 76)	0.74
		loop diuretics, %	4 (10 of 231)	7 (5 of 76)	0.54
		aldosterone antagonist, %	8 (19 of 231)	4 (3 of 76)	0.31
		statins,%	39 (90 of 231)	36 (27 of 76)	0.68
		Steroids,%	2 (5 of 232)	8 (6 of 79)	0.03
		Anticoagulants,%	10 (25 of 233)	13 (10 of 79)	0.68
		TEVAR; thoracic endovascular aortic repair
		BMT; best medical therapy
		SD; standard deviation.
		BMI; body mass index
		COPD; chronic obstructive pulmonary disease
		HTN; hypertension
		NPPV; Noninvasive Positive Pressure Ventilation
		ICU; Intensive Care Unit
		HCU; High Care Unit

## Sheet: table2
			Table 2. Initial and follow-up computed tomography findings for all patients with and without rapid aortic enlargement
			Characteristics	Before Propensity Score Matching
				BMT (Group B) (n=236)	Aortic enlargement (Group E) (n=88)	P Value
			Aortic diameter in early subacute, mm, Mean ± SD	38 ± 6	39 ± 6	0.13
			True lumen aortic diameter (TLD) (mm)	25 ± 7	25 ± 9	0.69
			False lumen aortic diameter (FLD) (mm)	12 ± 6	13 ± 7	0.56
			Rate of true/false lumen diameter (TLD/FLD)	3.2 ± 3.8	3.2 ± 3.5	0.94
			Entry located distal arch, %	82 (187 of 227)	73 (61 of 84)	0.079
			Entry located tracheal bifurcation level, %	4 (9 of 227)	8 (7 of 84)	0.147
			Entry located diaphragm level, %	9 (20 of 227)	10 (8 of 84)	0.83
			Entry located celiac artery level, %	3 (6 of 227)	7 (6 of 84)	0.09
			Entry located abdominal aorta, %	3 (6 of 227)	4 (3 of 84)	0.71
			Number of intimal tears	1.9 ± 1.2	2.3 ± 1.6	0.09
			Diameter of primary entry, mm, Mean ± SD	10.1 ± 6.8	12.7 ± 5.7	0.02
			Patent false lumen , %	61 (144 of 236)	59 (52 of 88)	0.8
			Perfused with partial thrombosis , %	20 (48 of 236)	14 (12 of 88)	0.18
			Follow-up findings
			Aortic growth rate (mm/ month)	0.3 ± 1.4	1.0 ± 1.1	<0.001
			Thorombosis of the false lumen, after preemptive TEVAR, %	100 (19 of 19)	100 (28 of 28)	-
			BMT; best medical therapy
			SD; standard deviation
			TEVAR; thoracic endovascular aortic repair

## Sheet: table 3
	Table 3.Procedural Adverse Events and Aorta-Related Deaths in group E
	Patient number	Age	sex	event	surgical intervention	classification
	1	75	Male	thoracoabdominal aortic repair for dissecting aneurysm	graft replacement	procedure-related
	2	78	Male	aortic rupture	no	aorta-related
	3	78	Male	aortic rupture	no	aorta-related
	4	77	Male	aortic rupture	no	aorta-related
	5	77	Male	aortic rupture	no	aorta-related
	6	78	Male	Cardiac tamponade secondary to type A aortic dissection caused by RTAD	TEVAR	procedure-related
	7	91	Female	aortic rupture	no	aorta-related
	TEVAR; thoracic endovascular aortic repair
